# Supplementary material for: Antibiotics Resistance Profile of Clinical Isolates of Pseudomonas aeruginosa Obtained from Farwaniya Hospital in Kuwait Using Phenotypic and Molecular Methods
Source: Antibiotics (Basel). 2025 May 24;14(6):539. doi: 10.3390/antibiotics14060539 (PMC12189386; doi:10.3390/antibiotics14060539)
Supplement: Supplementary file 1 [file antibiotics-14-00539-s001.zip]

Archive with 1 entries (1 files):
- antibiotics-3612475-supplementary.pdf
